# Supplementary material for: Gamma music: a new acoustic stimulus for gamma-frequency auditory steady-state response
Source: Front Hum Neurosci. 2024 Jan 11;17:1287018. doi: 10.3389/fnhum.2023.1287018 (PMC10808749; doi:10.3389/fnhum.2023.1287018)
Supplement: Supplementary file 1 [file Data_Sheet_1.ZIP]

Archive with 13 entries (12 files):
- SupplementaryData1/
- SupplementaryData1/control_bass.mp3
- SupplementaryData1/control_drum.mp3
- SupplementaryData1/control_keyboard.mp3
- SupplementaryData1/control_music.mp3
- SupplementaryData1/control_music_with_conventional_gamma_stimulation.mp3
- SupplementaryData1/gamma_bass.mp3
- SupplementaryData1/gamma_drums.mp3
- SupplementaryData1/gamma_keyboard.mp3
- SupplementaryData1/gamma_music.mp3
- SupplementaryData1/high-hat_drum.mp3
- SupplementaryData1/kick_drum.mp3
- SupplementaryData1/snare_drum.mp3
